# Supplementary material for: Effects of Icariin and Its Metabolites on GPCR Regulation and MK-801-Induced Schizophrenia-Like Behaviors in Mice
Source: Molecules. 2023 Oct 27;28(21):7300. doi: 10.3390/molecules28217300 (PMC10647531; doi:10.3390/molecules28217300)
Supplement: Supplementary file 1 [file molecules-28-07300-s001.zip]

Archive with 1 entries (1 files):
- molecules-2646190-supplementary.pdf
